# Supplementary material for: Uneven sequencing (coverage) depth can bias microbial intraspecies diversity estimates and how to account for it
Source: ISME Commun. 2025 Dec 6;5(1):ycaf228. doi: 10.1093/ismeco/ycaf228 (PMC12753299; doi:10.1093/ismeco/ycaf228)
Supplement: ISMECOMMUN-D-24-00435R2_Supp_Tables_ycaf228 [file ismecommun-d-24-00435r2_supp_tables_ycaf228.xlsx]

## Sheet: Supp. Table S1
Supplementary Table S1: Sample metadata and accession numbers of the 53 metagenomes corresponding to hypersaline, marine and human gut projects used for evaluate the influence of sequencing depth on nucleotide diversity estimations.
Project	Metagenomic stats				Manuscript cite
	Sequencing Method	Project Accession	Metagenome Accession	Metagenome ID
Hypersaline	Illumina HiSeq	PRJEB75750	ERS20109844	MG_1	Bustos-Caparros et al., 2024
	Illumina HiSeq	PRJEB75750	ERS20109852	MG_2
	Illumina HiSeq	PRJEB75750	ERS20109857	MG_3
	Illumina HiSeq	PRJEB75750	ERS20109866	MG_4
	Illumina HiSeq	PRJEB75750	ERS20109880	MG_5
	Illumina HiSeq	PRJEB75750	ERS20109885	MG_6
	Illumina HiSeq	PRJEB75750	ERS20109893	MG_7
	Illumina HiSeq	PRJEB75750	ERS20109906	MG_8
	Illumina HiSeq	PRJEB75750	ERS20109907	MG_9
	Illumina HiSeq	PRJEB75750	ERS20109911	MG_10
	Illumina HiSeq	PRJEB75750	ERS20109930	MG_11
	Illumina HiSeq	PRJEB75750	ERS20109944	MG_12
	Illumina HiSeq	PRJEB75750	ERS20109956	MG_13
	Illumina HiSeq	PRJEB75750	ERS20109962	MG_14
	Illumina HiSeq	PRJEB75750	ERS20109836	MG_15
Marine	PacBio Sequel II	PRJEB52999	ERR9769275	MG_16	Sidhu et al., 2023
	PacBio Sequel II	PRJEB52999	ERR9769277	MG_17
	PacBio Sequel II	PRJEB52999	ERR9769279	MG_18
	PacBio Sequel II	PRJEB52999	ERR9769288	MG_19
	PacBio Sequel II	PRJEB52999	ERR9769289	MG_20
	PacBio Sequel II	PRJEB52999	ERR9769291	MG_21
	PacBio Sequel II	PRJEB52999	ERR9769293	MG_22
	PacBio Sequel II	PRJEB52999	ERR9769294	MG_23
	PacBio Sequel II	PRJEB52999	ERR9769295	MG_24
	PacBio Sequel II	PRJEB52999	ERR9769297	MG_25
	PacBio Sequel II	PRJEB52999	ERR9769298	MG_26
	PacBio Sequel II	PRJEB52999	ERR9769299	MG_27
	PacBio Sequel II	PRJEB52999	ERR9769301	MG_28
	PacBio Sequel II	PRJEB52999	ERR9769303	MG_29
	PacBio Sequel II	PRJEB52999	ERR9769304	MG_30
	Illumina HiSeq 2500	PRJEB52999	ERR9769375	MG_46
	Illumina HiSeq 2500	PRJEB52999	ERR9769376	MG_47
	Illumina HiSeq 2500	PRJEB52999	ERR9769377	MG_48
	Illumina HiSeq 2500	PRJEB52999	ERR9769378	MG_49
Human gut	PromethION	PRJNA763692	SRR16329004	MG_31	Jin et al., 2023
	PromethION	PRJNA763692	SRR16329050	MG_32
	PromethION	PRJNA763692	SRR16329057	MG_33
	PromethION	PRJNA763692	SRR16329076	MG_34
	PromethION	PRJNA763692	SRR16329094	MG_35
	PromethION	PRJNA763692	SRR16329099	MG_36
	PromethION	PRJNA763692	SRR16329107	MG_37
	PromethION	PRJNA763692	SRR16329115	MG_38
	PromethION	PRJNA763692	SRR16329127	MG_39
	PromethION	PRJNA763692	SRR16329134	MG_40
	PromethION	PRJNA763692	SRR16329139	MG_41
	PromethION	PRJNA763692	SRR16329150	MG_42
	PromethION	PRJNA763692	SRR16329155	MG_43
	PromethION	PRJNA763692	SRR16329158	MG_44
	PromethION	PRJNA763692	SRR16329163	MG_45
	Illumina HiSeq 2500	PRJNA763692	SRR15910052	MG_50
	Illumina HiSeq 2500	PRJNA763692	SRR15910062	MG_51
	Illumina HiSeq 2500	PRJNA763692	SRR15910069	MG_52
	Illumina HiSeq 2500	PRJNA763692	SRR15910075	MG_53

## Sheet: Supp. Table S2
Supplementary Table S2: Sample metadata and accession numbers of the 30 MAGs used for evaluate the influence of sequencing depth on nucleotide diversity estimations, corresponding to hypersaline, marine and human gut projects (i.e. 10 MAGs for each sample kind).
Project	Source sample	MAG ID	Completeness (%)	Contamination (%)	GTDB taxonomy	Manuscript cite
Hypersaline	Brines	D13_147_13_0006	85.29	0.08	d__Archaea;p__Halobacteriota;c__Halobacteria;o__Halobacteriales;f__Haloferacaceae;g__Halorubrum;s__	Bustos-Caparros et al., 2024
		D13_331_13_0001	99.02	0.6	d__Archaea;p__Halobacteriota;c__Halobacteria;o__Halobacteriales;f__Haloferacaceae;g__Haloquadratum;s__Haloquadratum_walsbyi
		D13_380_36_0005	99.1	2	d__Bacteria;p__Bacteroidota;c__Rhodothermia;o__Rhodothermales;f__Salinibacteraceae;g__Salinibacter;s__
		D13_590_30_0006	94.64	0.41	d__Bacteria;p__Bacteroidota;c__Rhodothermia;o__Rhodothermales;f__Salinibacteraceae;g__Salinibacter;s__
		D13_778_36_0014	97.84	0.05	d__Archaea;p__Halobacteriota;c__Halobacteria;o__Halobacteriales;f__Haloferacaceae;g__A07HB70;s__
		D13_797_25_0017	74.58	0.05	d__Archaea;p__Halobacteriota;c__Halobacteria;o__Halobacteriales;f__Haloferacaceae;g__Halonotius;s__
		D20_147_20_0007	68.53	0.53	d__Bacteria;p__Bacteroidota;c__Rhodothermia;o__Rhodothermales;f__Salinibacteraceae;g__Salinibacter;s__Salinibacter_ruber
		D20_433_20_0014	85.84	0.19	d__Archaea;p__Halobacteriota;c__Halobacteria;o__Halobacteriales;f__Haloferacaceae;g__Halorubrum;s__
		D20_631_36_0009	88.32	1.92	d__Archaea;p__Halobacteriota;c__Halobacteria;o__Halobacteriales;f__Haloferacaceae;g__Haloquadratum;s__Haloquadratum_walsbyi_A
		D20_694_25_0009	98.08	1.53	d__Archaea;p__Halobacteriota;c__Halobacteria;o__Halobacteriales;f__Haloferacaceae;g__Haloquadratum;s__
Marine	Seawater	AA.MB.45	76.07	0.43	d__Bacteria;p__Actinobacteriota;c__Acidimicrobiia;o__Actinomarinales;f__Actinomarinaceae;g__Actinomarina;s__Actinomarina sp002683085	Sidhu et al., 2023
		AB.MB.169	95.75	0.17	d__Bacteria;p__Bacteroidota;c__Bacteroidia;o__Flavobacteriales;f__Flavobacteriaceae;g__SCGC-AAA160-P02;s__
		AB.MB.223	92.87	0.47	d__Bacteria;p__Proteobacteria;c__Alphaproteobacteria;o__Pelagibacterales;f__Pelagibacteraceae;g__Pelagibacter;s__
		AI.MB.94.1	91.83	0.98	d__Bacteria;p__Bacteroidota;c__Bacteroidia;o__Flavobacteriales;f__Flavobacteriaceae;g__SCGC-AAA160-P02;s__
		B.MB.221	92.41	0	d__Bacteria;p__Proteobacteria;c__Gammaproteobacteria;o__Pseudomonadales;f__Porticoccaceae;g__HTCC2207;s__HTCC2207 sp002685195
		P.MB.234.1	91.73	1.85	d__Bacteria;p__Proteobacteria;c__Gammaproteobacteria;o__Pseudomonadales;f__HTCC2089;g__UBA9926;s__UBA9926 sp003451575
		P.MB.52.1	71.41	1.93	d__Bacteria;p__Proteobacteria;c__Alphaproteobacteria;o__Rhodobacterales;f__Rhodobacteraceae;g__Planktomarina;s__Planktomarina temperata
		W.MB.115	96.32	0	d__Bacteria;p__Bacteroidota;c__Bacteroidia;o__Flavobacteriales;f__Flavobacteriaceae;g__MAG-121220-bin8;s__MAG-121220-bin8 sp002700465
		W.MB.9.1	84.8	0	d__Archaea;p__Thermoplasmatota;c__Poseidoniia_A;o__Poseidoniales;f__Poseidoniaceae;g__MGIIa-L1;s__MGIIa-L1 sp002506275
		Y.MB.67.1	77.34	1.44	d__Bacteria;p__Proteobacteria;c__Alphaproteobacteria;o__Rhodobacterales;f__Rhodobacteraceae;g__Amylibacter;s__Amylibacter sp900197625
Human gut	Feces	A104.bin_57	97.65	1.69	d__Bacteria;p__Bacteroidota;c__Bacteroidia;o__Bacteroidales;f__Bacteroidaceae;g__Prevotella;s__	Jin et al., 2023
		A135.CMAG_3	98.88	0	d__Bacteria;p__Bacteroidota;c__Bacteroidia;o__Bacteroidales;f__Bacteroidaceae;g__Bacteroides_A;s__Bacteroides_A plebeius_A
		A152.bin_3	99.26	0	d__Bacteria;p__Bacteroidota;c__Bacteroidia;o__Bacteroidales;f__Bacteroidaceae;g__Bacteroides;s__Bacteroides fragilis_A
		A6.CMAG_3	100	0	d__Bacteria;p__Actinobacteriota;c__Actinobacteria;o__Actinomycetales;f__Bifidobacteriaceae;g__Bifidobacterium;s__Bifidobacterium pseudocatenulatum
		A72.CMAG_6	99.33	1.34	d__Bacteria;p__Firmicutes_A;c__Clostridia;o__Lachnospirales;f__Lachnospiraceae;g__Anaerostipes;s__Anaerostipes hadrus
		A91.CMAG_1	100	0	d__Bacteria;p__Actinobacteriota;c__Actinobacteria;o__Actinomycetales;f__Bifidobacteriaceae;g__Bifidobacterium;s__Bifidobacterium adolescentis
		B127.CMAG_7	98.99	1.01	d__Bacteria;p__Bacteroidota;c__Bacteroidia;o__Bacteroidales;f__Bacteroidaceae;g__Prevotella;s__Prevotella copri
		C134.bin_6	99.25	0	d__Bacteria;p__Bacteroidota;c__Bacteroidia;o__Bacteroidales;f__Bacteroidaceae;g__Bacteroides_B;s__Bacteroides_B dorei
		C46.bin_3	99.37	0	d__Bacteria;p__Firmicutes_A;c__Clostridia;o__Lachnospirales;f__Lachnospiraceae;g__Blautia_A;s__Blautia_A wexlerae
		C49.CMAG_6	99.28	0	d__Bacteria;p__Firmicutes_A;c__Clostridia;o__Lachnospirales;f__Lachnospiraceae;g__Agathobacter;s__Agathobacter rectalis

## Sheet: Supp. Table S3
Supplementary Table S3: Isolate genomes of Salinibacter ruber used for generating in silico metagenomes with variable population diversity
Species	Genome ID	Country of isolation	Saltern	Genome size	Contigs	%G + C	N50
Salinibacter ruber	CZ01	Spain	Campos	3798709	46	66.062	172649
	D13.02	Spain	S’Avall	3832909	21	66.207	713509
	D13.08	Spain	S’Avall	3892755	34	65.932	371466
	D13.09	Spain	S’Avall	3960567	34	65.75	350975
	D13.15	Spain	S’Avall	3877332	23	65.756	566651
	D13.26	Spain	S’Avall	3836284	45	65.791	226632
	D13.46	Spain	S’Avall	3836445	20	65.938	460174
	D13.49	Spain	S’Avall	3958689	61	65.765	411594
	D13.50	Spain	S’Avall	3996778	62	65.727	324183
	D13.66	Spain	S’Avall	3996315	33	65.611	451734
	D20.01	Spain	S’Avall	3969046	64	65.63	209632
	D20.05	Spain	S’Avall	3994124	34	65.661	369550
	D20.06	Spain	S’Avall	4123963	33	65.515	347881
	D20.08	Spain	S’Avall	3821698	38	65.813	333391
	D20.13	Spain	S’Avall	4126174	63	65.435	194067
	D20.14	Spain	S’Avall	3772884	41	65.925	258111
	D20.16	Spain	S’Avall	3897762	24	65.722	450839
	D20.17	Spain	S’Avall	3879620	28	65.541	408759
	D20.18	Spain	S’Avall	3648468	31	65.935	363309
	D20.20	Spain	S’Avall	3988450	80	65.515	143595
	D20.24	Spain	S’Avall	3858761	39	65.653	207884
	D20.28	Spain	S’Avall	3890022	50	65.743	378983
	D20.35	Spain	S’Avall	3794161	80	65.835	248262
	D20.36	Spain	S’Avall	3929326	73	65.534	215309
	D20.37	Spain	S’Avall	3876134	70	65.655	301062
	D20.40	Spain	S’Avall	3916753	142	65.908	738498
	D20.44	Spain	S’Avall	3855836	33	65.882	364939
	D20.45	Spain	S’Avall	3899459	45	65.6	326253
	D20.48	Spain	S’Avall	3786253	29	65.949	376195
	DW07	Spain	Campos	3711476	41	65.81	210812
	ES.AV.25.88	Spain	S’Avall	3706265	70	65.865	112722
	ES.CA1.25.103	Spain	Canary Island	3772286	55	65.88	217631
	ES.CA1.25.20	Spain	Canary Island	3894614	76	65.614	116464
	ES.CA1.25.30	Spain	Canary Island	3962657	70	65.467	117144
	ES.CA1.25.47	Spain	Canary Island	3793940	78	65.673	133828
	ES.CA1.30.68	Spain	Canary Island	3959816	151	65.48	69941
	ES.CM.25.39	Spain	Campos	3876311	59	65.724	209008
	ES.CM.25.47	Spain	Campos	3752366	54	65.813	173518
	ES.CM.25.56	Spain	Campos	3818727	53	65.678	194393
	ES.CM.25.61	Spain	Campos	4050626	108	65.391	113289
	ES.CM.25.76	Spain	Campos	3832766	59	65.775	125147
	ES.CM.25.78	Spain	Campos	3890168	62	65.674	209109
	ES.FV.25.41	Spain	Fuerteventura	3934506	103	65.609	104372
	ES.FV.25.43	Spain	Fuerteventura	3807957	102	65.793	122754
	ES.FV.25.55	Spain	Fuerteventura	3788805	65	65.796	148502
	ES.SP.108	Spain	Santa Pola	3738967	34	66.137	174491
	ES.SP.119	Spain	Santa Pola	3878058	51	65.911	155232
	ES.SP.199	Spain	Santa Pola	3847026	44	65.905	200600
	ES.SP.19	Spain	Santa Pola	3732305	94	65.833	77973
	ES.SP.54	Spain	Santa Pola	3748580	48	66.113	164485
	IL.EL3.25.34	Israel	Eilat	4002893	67	65.783	125299
	IL.EL3.25.36	Israel	Eilat	4013192	116	65.383	80853
	IL.EL3.25.3	Israel	Eilat	3863749	56	65.898	143223
	IL.EL3.25.68	Israel	Eilat	3866768	79	65.752	200201
	IL.EL3.25.70	Israel	Eilat	3965883	101	65.689	101506
	IL.EL3.25.7	Israel	Eilat	4027697	99	65.4	90916
	IL.EL3.25.92	Israel	Eilat	3867630	61	65.96	165699
	IL.EL3.25.9	Israel	Eilat	3902144	44	65.767	220253
	IL.EL6.25.113	Israel	Eilat	3776135	48	66.015	139901
	M1	Spain	Campos	3507364	1	66.325	0
	NZ.28	New Zealand	Grassmere	4056079	139	65.618	74292
	P18	Spain	Campos	3739924	1	66.191	0
	SD.05	Spain	Campos	3860913	5	65.874	2779863
	SD.09	Spain	Campos	3876766	15	65.885	440397
	SP20.16B	Spain	Santa Pola	4157817	49	65.199	360785
	SP20.31	Spain	Santa Pola	3896784	57	65.574	157785
	SP25.02	Spain	Santa Pola	3885236	43	65.557	355474
	SP25.09	Spain	Santa Pola	3803391	28	65.683	410502
	SP25.12	Spain	Santa Pola	3807452	37	65.695	263190
	SP25.17	Spain	Santa Pola	3864338	28	65.764	283750
	SP25.21	Spain	Santa Pola	3843069	54	65.668	233518
	SP273	Spain	Santa Pola	4056183	219	65.494	36597
	SP30.27	Spain	Santa Pola	3926215	45	65.466	320840
	SP30.42	Spain	Santa Pola	3876221	33	65.64	245391
	SP30.45	Spain	Santa Pola	3920984	18	65.663	810967
	ST67	Spain	Campos	3501985	1	66.217	0
	T0.03	Spain	S’Avall	3859532	57	65.962	351229
	T0.05	Spain	S’Avall	3763356	19	65.967	657369
	T0.06	Spain	S’Avall	3969694	65	65.487	189350
	T0.07	Spain	S’Avall	4131423	156	65.348	93802
	T0.09	Spain	S’Avall	3631819	46	65.993	207246
	T0.13	Spain	S’Avall	3904591	52	65.476	348883
	T0.16	Spain	S’Avall	3707966	44	65.852	405516
	T0.17	Spain	S’Avall	4004777	48	65.591	282342
	T0.18	Spain	S’Avall	3820852	13	65.92	917676
	T0.22	Spain	S’Avall	3864152	37	65.719	541969
	T0.25	Spain	S’Avall	3654563	18	66.122	574698
	T0.32	Spain	S’Avall	3760839	27	65.926	424121
	T0.34	Spain	S’Avall	3838290	27	65.855	395584
	T0.49	Spain	S’Avall	4159121	117	65.22	218446
	T0.54	Spain	S’Avall	3834908	43	65.736	174813
	T0.56	Spain	S’Avall	3938921	63	65.495	454833
	T0.63	Spain	S’Avall	4009202	69	65.575	214132
	T0.64	Spain	S’Avall	3905717	68	65.533	211449
	T0.66	Spain	S’Avall	4114641	120	65.453	104204
	US.CM.152	USA	Great Salt Lake	3833991	367	65.816	18454
	US.CM.77	USA	Great Salt Lake	3987947	50	65.529	126950
	UZ13	Spain	S’Avall	3878620	57	65.957	126615
	ZA.BS.113	South Africa	Bloemfontain	3671707	37	66.33	183790
	ZA.BS.196	South Africa	Bloemfontain	3956536	49	65.74	222837

## Sheet: Supp. Table S4
Supplementary Table S4: isolate composition of each in silico metagenome
In silico metagenomes
1 genome	5 genomes	10 genomes	20 genomes	30 genomes	40 genomes	50 genomes	60 genomes	70 genomes	80 genomes	90 genomes	100 genomes
ZA.BS.196	US.CM.152	T0.54	T0.09	SP25.21	NZ.28	IL.EL3.25.34	ES.CM.25.76	ES.AV.25.88	D20.24	D20.01	CZ01
	US.CM.77	T0.56	T0.13	SP273	P18	IL.EL3.25.36	ES.CM.25.78	ES.CA1.25.103	D20.28	D20.05	D13.02
	UZ13	T0.63	T0.16	SP30.27	SD.05	IL.EL3.25.3	ES.FV.25.41	ES.CA1.25.20	D20.35	D20.06	D13.08
	ZA.BS.113	T0.64	T0.17	SP30.42	SD.09	IL.EL3.25.68	ES.FV.25.43	ES.CA1.25.30	D20.36	D20.08	D13.09
	ZA.BS.196	T0.66	T0.18	SP30.45	SP20.16B	IL.EL3.25.70	ES.FV.25.55	ES.CA1.25.47	D20.37	D20.13	D13.15
		US.CM.152	T0.22	ST67	SP20.31	IL.EL3.25.7	ES.SP.108	ES.CA1.30.68	D20.40	D20.14	D13.26
		US.CM.77	T0.25	T0.03	SP25.02	IL.EL3.25.92	ES.SP.119	ES.CM.25.39	D20.44	D20.16	D13.46
		UZ13	T0.32	T0.05	SP25.09	IL.EL3.25.9	ES.SP.199	ES.CM.25.47	D20.45	D20.17	D13.49
		ZA.BS.113	T0.34	T0.06	SP25.12	IL.EL6.25.113	ES.SP.19	ES.CM.25.56	D20.48	D20.18	D13.50
		ZA.BS.196	T0.49	T0.07	SP25.17	M1	ES.SP.54	ES.CM.25.61	DW07	D20.20	D13.66
			T0.54	T0.09	SP25.21	NZ.28	IL.EL3.25.34	ES.CM.25.76	ES.AV.25.88	D20.24	D20.01
			T0.56	T0.13	SP273	P18	IL.EL3.25.36	ES.CM.25.78	ES.CA1.25.103	D20.28	D20.05
			T0.63	T0.16	SP30.27	SD.05	IL.EL3.25.3	ES.FV.25.41	ES.CA1.25.20	D20.35	D20.06
			T0.64	T0.17	SP30.42	SD.09	IL.EL3.25.68	ES.FV.25.43	ES.CA1.25.30	D20.36	D20.08
			T0.66	T0.18	SP30.45	SP20.16B	IL.EL3.25.70	ES.FV.25.55	ES.CA1.25.47	D20.37	D20.13
			US.CM.152	T0.22	ST67	SP20.31	IL.EL3.25.7	ES.SP.108	ES.CA1.30.68	D20.40	D20.14
			US.CM.77	T0.25	T0.03	SP25.02	IL.EL3.25.92	ES.SP.119	ES.CM.25.39	D20.44	D20.16
			UZ13	T0.32	T0.05	SP25.09	IL.EL3.25.9	ES.SP.199	ES.CM.25.47	D20.45	D20.17
			ZA.BS.113	T0.34	T0.06	SP25.12	IL.EL6.25.113	ES.SP.19	ES.CM.25.56	D20.48	D20.18
			ZA.BS.196	T0.49	T0.07	SP25.17	M1	ES.SP.54	ES.CM.25.61	DW07	D20.20
				T0.54	T0.09	SP25.21	NZ.28	IL.EL3.25.34	ES.CM.25.76	ES.AV.25.88	D20.24
				T0.56	T0.13	SP273	P18	IL.EL3.25.36	ES.CM.25.78	ES.CA1.25.103	D20.28
				T0.63	T0.16	SP30.27	SD.05	IL.EL3.25.3	ES.FV.25.41	ES.CA1.25.20	D20.35
				T0.64	T0.17	SP30.42	SD.09	IL.EL3.25.68	ES.FV.25.43	ES.CA1.25.30	D20.36
				T0.66	T0.18	SP30.45	SP20.16B	IL.EL3.25.70	ES.FV.25.55	ES.CA1.25.47	D20.37
				US.CM.152	T0.22	ST67	SP20.31	IL.EL3.25.7	ES.SP.108	ES.CA1.30.68	D20.40
				US.CM.77	T0.25	T0.03	SP25.02	IL.EL3.25.92	ES.SP.119	ES.CM.25.39	D20.44
				UZ13	T0.32	T0.05	SP25.09	IL.EL3.25.9	ES.SP.199	ES.CM.25.47	D20.45
				ZA.BS.113	T0.34	T0.06	SP25.12	IL.EL6.25.113	ES.SP.19	ES.CM.25.56	D20.48
				ZA.BS.196	T0.49	T0.07	SP25.17	M1	ES.SP.54	ES.CM.25.61	DW07
					T0.54	T0.09	SP25.21	NZ.28	IL.EL3.25.34	ES.CM.25.76	ES.AV.25.88
					T0.56	T0.13	SP273	P18	IL.EL3.25.36	ES.CM.25.78	ES.CA1.25.103
					T0.63	T0.16	SP30.27	SD.05	IL.EL3.25.3	ES.FV.25.41	ES.CA1.25.20
					T0.64	T0.17	SP30.42	SD.09	IL.EL3.25.68	ES.FV.25.43	ES.CA1.25.30
					T0.66	T0.18	SP30.45	SP20.16B	IL.EL3.25.70	ES.FV.25.55	ES.CA1.25.47
					US.CM.152	T0.22	ST67	SP20.31	IL.EL3.25.7	ES.SP.108	ES.CA1.30.68
					US.CM.77	T0.25	T0.03	SP25.02	IL.EL3.25.92	ES.SP.119	ES.CM.25.39
					UZ13	T0.32	T0.05	SP25.09	IL.EL3.25.9	ES.SP.199	ES.CM.25.47
					ZA.BS.113	T0.34	T0.06	SP25.12	IL.EL6.25.113	ES.SP.19	ES.CM.25.56
					ZA.BS.196	T0.49	T0.07	SP25.17	M1	ES.SP.54	ES.CM.25.61
						T0.54	T0.09	SP25.21	NZ.28	IL.EL3.25.34	ES.CM.25.76
						T0.56	T0.13	SP273	P18	IL.EL3.25.36	ES.CM.25.78
						T0.63	T0.16	SP30.27	SD.05	IL.EL3.25.3	ES.FV.25.41
						T0.64	T0.17	SP30.42	SD.09	IL.EL3.25.68	ES.FV.25.43
						T0.66	T0.18	SP30.45	SP20.16B	IL.EL3.25.70	ES.FV.25.55
						US.CM.152	T0.22	ST67	SP20.31	IL.EL3.25.7	ES.SP.108
						US.CM.77	T0.25	T0.03	SP25.02	IL.EL3.25.92	ES.SP.119
						UZ13	T0.32	T0.05	SP25.09	IL.EL3.25.9	ES.SP.199
						ZA.BS.113	T0.34	T0.06	SP25.12	IL.EL6.25.113	ES.SP.19
						ZA.BS.196	T0.49	T0.07	SP25.17	M1	ES.SP.54
							T0.54	T0.09	SP25.21	NZ.28	IL.EL3.25.34
							T0.56	T0.13	SP273	P18	IL.EL3.25.36
							T0.63	T0.16	SP30.27	SD.05	IL.EL3.25.3
							T0.64	T0.17	SP30.42	SD.09	IL.EL3.25.68
							T0.66	T0.18	SP30.45	SP20.16B	IL.EL3.25.70
							US.CM.152	T0.22	ST67	SP20.31	IL.EL3.25.7
							US.CM.77	T0.25	T0.03	SP25.02	IL.EL3.25.92
							UZ13	T0.32	T0.05	SP25.09	IL.EL3.25.9
							ZA.BS.113	T0.34	T0.06	SP25.12	IL.EL6.25.113
							ZA.BS.196	T0.49	T0.07	SP25.17	M1
								T0.54	T0.09	SP25.21	NZ.28
								T0.56	T0.13	SP273	P18
								T0.63	T0.16	SP30.27	SD.05
								T0.64	T0.17	SP30.42	SD.09
								T0.66	T0.18	SP30.45	SP20.16B
								US.CM.152	T0.22	ST67	SP20.31
								US.CM.77	T0.25	T0.03	SP25.02
								UZ13	T0.32	T0.05	SP25.09
								ZA.BS.113	T0.34	T0.06	SP25.12
								ZA.BS.196	T0.49	T0.07	SP25.17
									T0.54	T0.09	SP25.21
									T0.56	T0.13	SP273
									T0.63	T0.16	SP30.27
									T0.64	T0.17	SP30.42
									T0.66	T0.18	SP30.45
									US.CM.152	T0.22	ST67
									US.CM.77	T0.25	T0.03
									UZ13	T0.32	T0.05
									ZA.BS.113	T0.34	T0.06
									ZA.BS.196	T0.49	T0.07
										T0.54	T0.09
										T0.56	T0.13
										T0.63	T0.16
										T0.64	T0.17
										T0.66	T0.18
										US.CM.152	T0.22
										US.CM.77	T0.25
										UZ13	T0.32
										ZA.BS.113	T0.34
										ZA.BS.196	T0.49
											T0.54
											T0.56
											T0.63
											T0.64
											T0.66
											US.CM.152
											US.CM.77
											UZ13
											ZA.BS.113
											ZA.BS.196
